# Supplementary material for: Exploratory FDG PET/CT Imaging in mCRPC Patients Treated with Sipuleucel-T ± IL-7: A Phase II Trial Subanalysis
Source: Int J Mol Sci. 2026 Jun 5;27(11):5129. doi: 10.3390/ijms27115129 (PMC13257278; doi:10.3390/ijms27115129)
Supplement: Supplementary file 1 [file ijms-27-05129-s001.zip]

Archive with 1 entries (1 files):
- ijms-4235175-supplementary.pdf
